# Supplementary material for: Suboptimal Achievement of Guideline-Recommended LDL-C Targets in Older Patients Undergoing Comprehensive Geriatric Care
Source: J Clin Med. 2026 Jun 29;15(13):5066. doi: 10.3390/jcm15135066 (PMC13363224; doi:10.3390/jcm15135066)
Supplement: Supplementary file 1 [file jcm-15-05066-s001.zip]

Archive with 1 entries (1 files):
- jcm-4364056-supplementary.pdf
